# Supplementary material for: MouseMove: an open source program for semi-automated analysis of movement and cognitive testing in rodents
Source: Sci Rep. 2015 Nov 4;5:16171. doi: 10.1038/srep16171 (PMC4632026; doi:10.1038/srep16171)
Supplement: Supplementary File 1 [file srep16171-s2.zip › Supplementary File 1 - Preprocessing.ijm]

//Preprocessing macro, made by Dr. Lining JU
run("Close All");
print("\\Clear");
//Indiate the video files locations
HomeDirectory=getDirectory("Choose Source Directory");
list=getFileList(HomeDirectory);
//Reset the background color
run("Colors...", "background=white");
//Setup the stepwise analysis 
framestep=5000;
framerange=20000;
//Welcome message
Msg="Start batch preprocessing...";
print(Msg);

for (k=0;k<list.length;k++)
{
	ix=indexOf(list[k],"empty");
	if (ix>0)//Check whether this is a background video
	{
		Refname=list[k];
		Expname= substring(Refname,0,ix-1)+".avi";
//Setup the file paths
Refpath=HomeDirectory+File.separator+Refname;
Exppath=HomeDirectory+File.separator+Expname;

Msg="Start processing "+Expname+"...";
print(Msg);

for(i=1;i<=framerange;i=i+framestep)
{
fstart=i;
fend=minOf(i+framestep-1,framerange);

//////////////////////////////////////////////////////////////////
//Import the last image of background avi video
run("AVI...", "select=[&Refpath] use convert");
N=nSlices;
close();
run("AVI...", "select=[&Refpath] first=&N last=&N use convert");

//Import the experiment avi video and select frame numbers
run("AVI...", "select=[&Exppath] first=&fstart last=&fstart use convert");
//Make a stack for alignment
run("Concatenate...", "  title=[Concatenated Alignment] image1=&Expname image2=&Refname image3=[-- None --]");
//Image binarization
setOption("BlackBackground", false);
run("Make Binary", "method=Minimum background=Light thresholded remaining black");
//run("Auto Threshold", "method=Minimum white stack");
//Align the experiment video with the background video
run("StackReg", "transformation=[Rigid Body]");
//Import the experiment avi video and select frame numbers
run("AVI...", "select=[&Exppath] first=&fstart last=&fend use convert");
//Alignment with the 1st image as the background 
run("Concatenate...", "  title=[Concatenated Stacks] image1=[Concatenated Alignment] image2=[&Expname] image3=[-- None --]");
run("Delete Slice");
//Bin the videos
run("Bin...", "x=2 y=2 z=1 bin=Average");
//Automatically find the boundary edge based on the 1st image. 
//The coordinates of the center should be varied if different open field is used.
doWand(130, 130, 90.0, "Legacy");
run("Auto Threshold", "method=Minimum white stack");
//Clear outer area and leave the arena and the mouse.
run("Clear Outside", "stack");

//Delete ROI
run("Select None");
//Remove the first slice
run("Delete Slice");
//Polish the stack
run("Erode", "stack");
//Smooth the tracked object
run("Minimum...", "radius=4 stack");
//Restore to the original size
run("Dilate", "stack");

j=1;
while (j<=nSlices)
{
	setSlice(j);
getRawStatistics(count, mean, min, max, std);
	if(min==255)
		{
			run("Delete Slice");
		}
		else
		j++;
	
	}
//Run the tracking and save the result file
dotIndex = indexOf(Expname, ".");
Expbody = substring(Expname, 0, dotIndex)+"_"+toString(fstart)+"-"+toString(fend); 
//Savename=Titlebody+"_trackresults.txt";
SaveDatapath=HomeDirectory+File.separator+"TkResults_"+Expbody+".txt";
call("MTrack2_.setProperty","showPathLengths","false"); 
call("MTrack2_.setProperty","showLabels","false"); 
call("MTrack2_.setProperty","showPositions","false"); 
run("MTrack2 ", "minimum=20 maximum=1000 maximum_=10000 minimum_=5 save show save=[&SaveDatapath]");
//Save the trajectory file
selectWindow("Paths");
//Savename=Titlebody+"_traj.jpg";
SaveTrajpath=HomeDirectory+File.separator+"Traj_"+Expbody+".jpg";
saveAs("Jpeg", SaveTrajpath);
selectWindow("Concatenated Stacks labels");
//Savename=Titlebody+"_traj.gif";
SaveTrajpath=HomeDirectory+File.separator+"Traj_"+Expbody+".tif";
saveAs("Tiff", SaveTrajpath);
run("Close All");
Msg=Expname+" Finished frames: "+ toString(fend)+"/"+toString(framerange);
print(Msg);
}
Msg=Expname+" completed!\n";
print(Msg);
	}
}
//Print the final message
Msg="All files in the directory are completed!\n";
print(Msg);
