# Supplementary material for: MouseMove: an open source program for semi-automated analysis of movement and cognitive testing in rodents
Source: Sci Rep. 2015 Nov 4;5:16171. doi: 10.1038/srep16171 (PMC4632026; doi:10.1038/srep16171)
Supplement: Supplementary File 2 [file srep16171-s3.zip]

Archive with 1 entries (1 files):
- MouseMove.exe
